# Supplementary material for: Obsessive-compulsive symptoms and resting-state functional characteristics in pre-adolescent children from the general population
Source: Brain Imaging Behav. 2022 Nov 2;16(6):2715–24. doi: 10.1007/s11682-022-00732-8 (PMC9712396; doi:10.1007/s11682-022-00732-8)
Supplement: Supplementary file 1 — Supplementary Material 1 [file 11682_2022_732_MOESM1_ESM.xlsx]

## Sheet: Blad1
BNA region	Label	YEO network	Yeo Labels	G1.05	Gyrus	Cortex/Region	Left and right hemispheres	MNI (X,Y,Z)
BNA-001	Left_A8m, medial area 8	4	VAN	1	SFG, Superior frontal Gyrus		SFG_L(R)_7_1	−5 ,15, 54
BNA-002	Right_A8m, medial area 8	4	VAN	2	SFG, Superior frontal Gyrus			7, 16, 54
BNA-003	Left_A8dl, dorsolateral area 8	7	DMN	3	SFG, Superior frontal Gyrus		SFG_L(R)_7_2	−18, 24, 53
BNA-004	Right_A8dl, dorsolateral area 8	7	DMN	4	SFG, Superior frontal Gyrus			22, 26, 51
BNA-005	Left_A9l, lateral area 9	7	DMN	1	SFG, Superior frontal Gyrus		SFG_L(R)_7_3	−11, 49, 40
BNA-006	Right_A9l, lateral area 9	7	DMN	1	SFG, Superior frontal Gyrus			13, 48, 40
BNA-007	Left_A6dl, dorsolateral area 6	3	DAN	4	SFG, Superior frontal Gyrus	premotor area	SFG_L(R)_7_4	−18, −1, 65
BNA-008	Right_A6dl, dorsolateral area 6	3	DAN	4	SFG, Superior frontal Gyrus	premotor area		20, 4, 64
BNA-009	Left_A6m, medial area 6	2	SMN	2	SFG, Superior frontal Gyrus	Somatomotor area	SFG_L(R)_7_5	−6, −5, 58
BNA-010	Right_A6m, medial area 6	2	SMN	2	SFG, Superior frontal Gyrus	Somatomotor area		7, −4, 60
BNA-011	Left_A9m,medial area 9	7	DMN	1	SFG, Superior frontal Gyrus		SFG_L(R)_7_6	−5, 36, 38
BNA-012	Right_A9m,medial area 9	7	DMN	1	SFG, Superior frontal Gyrus			6, 38, 35
BNA-013	Left_A10m, medial area 10	7	DMN	1	SFG, Superior frontal Gyrus		SFG_L(R)_7_7	−8, 56, 15
BNA-014	Right_A10m, medial area 10	7	DMN	1	SFG, Superior frontal Gyrus			8, 58, 13
BNA-015	Left_A9/46d, dorsal area 9/46	4	VAN	1	MFG, Middle frontal gyrus		MFG_L(R)_7_1	−27, 43, 31
BNA-016	Right_A9/46d, dorsal area 9/46	6	FPN	2	MFG, Middle frontal gyrus			30, 37, 36
BNA-017	Left_IFJ, inferior frontal junction	6	FPN	4	MFG, Middle frontal gyrus		MFG_L(R)_7_2	−42, 13, 36
BNA-018	Right_IFJ, inferior frontal junction	6	FPN	4	MFG, Middle frontal gyrus			42, 11, 39
BNA-019	Left_A46, area 46	6	FPN	1	MFG, Middle frontal gyrus		MFG_L(R)_7_3	−28, 56, 12
BNA-020	Right_A46, area 46	6	FPN	1	MFG, Middle frontal gyrus			28, 55, 17
BNA-021	Left_A9/46v, ventral area 9/46	6	FPN	4	MFG, Middle frontal gyrus		MFG_L(R)_7_4	−41, 41, 16
BNA-022	Right_A9/46v, ventral area 9/46	6	FPN	4	MFG, Middle frontal gyrus			42, 44, 14
BNA-023	Left_A8vl, ventrolateral area 8	7	DMN	1	MFG, Middle frontal gyrus		MFG_L(R)_7_5	−33, 23, 45
BNA-024	Right_A8vl, ventrolateral area 8	6	FPN	4	MFG, Middle frontal gyrus			42, 27, 39
BNA-025	Left_A6vl, ventrolateral area 6	3	DAN	4	MFG, Middle frontal gyrus		MFG_L(R)_7_6	−32, 4, 55
BNA-026	Right_A6vl, ventrolateral area 6	6	FPN	4	MFG, Middle frontal gyrus			34, 8, 54
BNA-027	Left_A10l, lateral area10	7	DMN	1	MFG, Middle frontal gyrus		MFG_L(R)_7_7	−26, 60, −6
BNA-028	Right_A10l, lateral area10	6	FPN	3	MFG, Middle frontal gyrus			25, 61, −4
BNA-029	Left_A44d,dorsal area 44	6	FPN	4	MFG, Middle frontal gyrus		IFG_L(R)_6_1	−46, 13, 24
BNA-030	Right_A44d,dorsal area 44	6	FPN	4	IFG, Inferior frontal gyrus			45, 16, 25
BNA-031	Left_IFS, inferior frontal sulcus	6	FPN	4	IFG, Inferior frontal gyrus		IFG_L(R)_6_2	−47, 32, 14
BNA-032	Right_IFS, inferior frontal sulcus	6	FPN	4	IFG, Inferior frontal gyrus			48, 35, 13
BNA-033	Left_A45c, caudal area 45	7	DMN	1	IFG, Inferior frontal gyrus		IFG_L(R)_6_3	−53, 23, 11
BNA-034	Right_A45c, caudal area 45	6	FPN	1	IFG, Inferior frontal gyrus			54, 24, 12
BNA-035	Left_A45r, rostral area 45	7	DMN	4	IFG, Inferior frontal gyrus		IFG_L(R)_6_4	−49, 36, −3
BNA-036	Right_A45r, rostral area 45	6	FPN	1	IFG, Inferior frontal gyrus			51, 36, −1
BNA-037	Left_A44op, opercular area 44	4	VAN	1	IFG, Inferior frontal gyrus		IFG_L(R)_6_5	−39, 23, 4
BNA-038	Right_A44op, opercular area 44	4	VAN	2	IFG, Inferior frontal gyrus			42, 22, 3
BNA-039	Left_A44v, ventral area 44	7	DMN	1	IFG, Inferior frontal gyrus		IFG_L(R)_6_6	−52, 13, 6
BNA-040	Right_A44v, ventral area 44	6	FPN	2	IFG, Inferior frontal gyrus			54, 14, 11
BNA-041	Left_A14m, medial area 14	7	DMN	3	OrG, Orbital gyrus		OrG_L(R)_6_1	−7, 54, −7
BNA-042	Right_A14m, medial area 14	7	DMN	3	OrG, Orbital gyrus			6, 47, −7
BNA-043	Left_A12/47o, orbital area 12/47	7	DMN	1	OrG, Orbital gyrus		OrG_L(R)_6_2	−36, 33, −16
BNA-044	Right_A12/47o, orbital area 12/47	7	DMN	3	OrG, Orbital gyrus			40, 39, −14
BNA-045	Left_A11l, lateral area 11	5	limbic	3	OrG, Orbital gyrus		OrG_L(R)_6_3	−23, 38, −18
BNA-046	Right_A11l, lateral area 11	5	limbic	3	OrG, Orbital gyrus			23, 36, −18
BNA-047	Left_A11m, medial area 11	5	limbic	3	OrG, Orbital gyrus		OrG_L(R)_6_4	−6, 52, −19
BNA-048	Right_A11m, medial area 11	5	limbic	3	OrG, Orbital gyrus			6, 57, −16
BNA-049	Left_A13, area 13	5	limbic	3	OrG, Orbital gyrus		OrG_L(R)_6_5	−10, 18, −19
BNA-050	Right_A13, area 13	5	limbic	3	OrG, Orbital gyrus			9, 20, −19
BNA-051	Left_A12/47l, lateral area 12/47	7	DMN	1	OrG, Orbital gyrus		OrG_L(R)_6_6	−41, 32, −9
BNA-052	Right_A12/47l, lateral area 12/47	7	DMN	1	OrG, Orbital gyrus			42, 31, −9
BNA-053	Left_A4hf, area 4(head and face region)	2	SMN	2	PrG, Precentral gyrus		PrG_L(R)_6_1	−49, −8, 39
BNA-054	Right_A4hf, area 4(head and face region)	2	SMN	2	PrG, Precentral gyrus			55, −2, 33
BNA-055	Left_A6cdl, caudal dorsolateral area 6	3	DAN	4	PrG, Precentral gyrus		PrG_L(R)_6_2	−32, −9, 58
BNA-056	Right_A6cdl, caudal dorsolateral area 6	3	DAN	2	PrG, Precentral gyrus			33, −7, 57
BNA-057	Left_A4ul, area 4(upper limb region)	2	SMN	2	PrG, Precentral gyrus		PrG_L(R)_6_3	−26, −25, 63
BNA-058	Right_A4ul, area 4(upper limb region)	2	SMN	2	PrG, Precentral gyrus			34, −19, 59
BNA-059	Left_A4t, area 4(trunk region)	2	SMN	2	PrG, Precentral gyrus		PrG_L(R)_6_4	−13, −20, 73
BNA-060	Right_A4t, area 4(trunk region)	2	SMN	2	PrG, Precentral gyrus			15, −22, 71
BNA-061	Left_A4tl, area 4(tongue and larynx region)	4	VAN	2	PrG, Precentral gyrus		PrG_L(R)_6_5	−52, 0, 8
BNA-062	Right_A4tl, area 4(tongue and larynx region)	4	VAN	2	PrG, Precentral gyrus			54, 4, 9
BNA-063	Left_A6cvl, caudal ventrolateral area 6	3	DAN	4	PrG, Precentral gyrus		PrG_L(R)_6_6	−49, 5, 30
BNA-064	Right_A6cvl, caudal ventrolateral area 6	3	DAN	2	PrG, Precentral gyrus			51, 7, 30
BNA-065	Left_A1/2/3ll, area1/2/3 (lower limb region)	2	SMN	2	PrG, Precentral gyrus		PCL_L(R)_2_1	−8, −38, 58
BNA-066	Right_A1/2/3ll, area1/2/3 (lower limb region)	2	SMN	2	PrG, Precentral gyrus			10, −34, 54
BNA-067	Left_A4ll, area 4, (lower limb region)	2	SMN	2	PrG, Precentral gyrus		PCL_L(R)_2_2	−4, −23, 61
BNA-068	Right_A4ll, area 4, (lower limb region)	2	SMN	2	PrG, Precentral gyrus			5, −21, 61
BNA-069	Left_A38m, medial area 38	5	limbic	3	PrG, Precentral gyrus		STG_L(R)_6_1	−32, 14, −34
BNA-070	Right_A38m, medial area 38	5	limbic	3	PrG, Precentral gyrus			31, 15, −34
BNA-071	Left_A41/42, area 41/42	2	SMN	2	PrG, Precentral gyrus		STG_L(R)_6_2	−54, −32, 12
BNA-072	Right_A41/42, area 41/42	2	SMN	2	PrG, Precentral gyrus			54, −24, 11
BNA-073	Left_TE1.0 and TE1.2	2	SMN	2	PrG, Precentral gyrus		STG_L(R)_6_3	−50, −11, 1
BNA-074	Right_TE1.0 and TE1.2	2	SMN	2	PrG, Precentral gyrus			51, −4, −1
BNA-075	Left_A22c, caudal area 22	2	SMN	1	PrG, Precentral gyrus		STG_L(R)_6_4	−62, −33, 7
BNA-076	Right_A22c, caudal area 22	2	SMN	2	PrG, Precentral gyrus			66, −20, 6
BNA-077	Left_A38l, lateral area 38	5	limbic	1	PrG, Precentral gyrus		STG_L(R)_6_5	−45, 11, −20
BNA-078	Right_A38l, lateral area 38	5	limbic	1	PrG, Precentral gyrus			47, 12, −20
BNA-079	Left_A22r, rostral area 22	7	DMN	1	PrG, Precentral gyrus		STG_L(R)_6_6	−55, −3, −10
BNA-080	Right_A22r, rostral area 22	2	SMN	1	PrG, Precentral gyrus			56, −12, −5
BNA-081	Left_A21c, caudal area 21	7	DMN	1	PrG, Precentral gyrus		MTG_L(R)_4_1	−65, −30, −12
BNA-082	Right_A21c, caudal area 21	7	DMN	4	PrG, Precentral gyrus			65, −29, −13
BNA-083	Left_A21r, rostral area 21	7	DMN	1	PrG, Precentral gyrus		MTG_L(R)_4_2	−53, 2, −30
BNA-084	Right_A21r, rostral area 21	7	DMN	1	PrG, Precentral gyrus			51, 6, −32
BNA-085	Left_A37dl, dorsolateral area37	3	DAN	5	PrG, Precentral gyrus		MTG_L(R)_4_3	−59, −58, 4
BNA-086	Right_A37dl, dorsolateral area37	3	DAN	5	PrG, Precentral gyrus			60, −53, 3
BNA-087	Left_aSTS, anterior superior temporal sulcus	7	DMN	1	PrG, Precentral gyrus		MTG_L(R)_4_4	−58, −20, −9
BNA-088	Right_aSTS, anterior superior temporal sulcus	7	DMN	1	PrG, Precentral gyrus			58, −16, −10
BNA-089	Left_A20iv, intermediate ventral area 20	5	limbic	3	PrG, Precentral gyrus		ITG_L(R)_7_1	−45, −26, −27
BNA-090	Right_A20iv, intermediate ventral area 20	5	limbic	3	PrG, Precentral gyrus			46, −14, −33
BNA-091	Left_A37elv, extreme lateroventral area37	3	DAN	5	PrG, Precentral gyrus		ITG_L(R)_7_2	−51, −57, −15
BNA-092	Right_A37elv, extreme lateroventral area37	3	DAN	4	PrG, Precentral gyrus
BNA-093	Left_A20r, rostral area 20	5	limbic	3	PrG, Precentral gyrus		ITG_L(R)_7_3	−43, −2, −41
BNA-094	Right_A20r, rostral area 20	5	limbic	3	PrG, Precentral gyrus			40, 0, −43
BNA-095	Left_A20il, intermediate lateral area 20	7	DMN	3	PrG, Precentral gyrus		ITG_L(R)_7_4	−56, −16, −28
BNA-096	Right_A20il, intermediate lateral area 20	5	limbic	1	PrG, Precentral gyrus			55, −11, −32
BNA-097	Left_A37vl, ventrolateral area 37	3	DAN	5	PrG, Precentral gyrus		ITG_L(R)_7_5	−55, −60, −6
BNA-098	Right_A37vl, ventrolateral area 37	3	DAN	4	PrG, Precentral gyrus			54, −57, −8
BNA-099	Left_A20cl, caudolateral of area 20	6	FPN	4	PrG, Precentral gyrus		ITG_L(R)_7_6	−59, −42, −16
BNA-100	Right_A20cl, caudolateral of area 20	6	FPN	4	PrG, Precentral gyrus			61, −40, −17
BNA-101	Left_A20cv, caudoventral of area 20	5	limbic	4	PrG, Precentral gyrus		ITG_L(R)_7_7	−55, −31, −27
BNA-102	Right_A20cv, caudoventral of area 20	5	limbic	3	PrG, Precentral gyrus			54, −31, −26
BNA-103	Left_A20rv, rostroventral area 20	5	limbic	3	FuG, Fusiform gyrus		FuG_L(R)_3_1	−33, −16, −32
BNA-104	Right_A20rv, rostroventral area 20	5	limbic	3	FuG, Fusiform gyrus			33, −15, −34
BNA-105	Left_A37mv, medioventral area37	1	Visual	5	FuG, Fusiform gyrus		FuG_L(R)_3_2	−31, −64, −14
BNA-106	Right_A37mv, medioventral area37	1	Visual	5	FuG, Fusiform gyrus			31, −62, −14
BNA-107	Left_A37lv, lateroventral area37	3	DAN	5	FuG, Fusiform gyrus		FuG_L(R)_3_3	−42, −51, −17
BNA-108	Right_A37lv, lateroventral area37	1	Visual	5	FuG, Fusiform gyrus			43, −49, −19
BNA-109	Left_A35/36r, rostral area 35/36	5	limbic	3	PhG, Parahippocampal gyrus		PhG_L(R)_6_1	−27, −7, −34
BNA-110	Right_A35/36r, rostral area 35/36	5	limbic	3	PhG, Parahippocampal gyrus			28, −8, −33
BNA-111	Left_A35/36c, caudal area 35/36	5	limbic	3	PhG, Parahippocampal gyrus		PhG_L(R)_6_2	−25, −25, −26
BNA-112	Right_A35/36c, caudal area 35/36	5	limbic	3	PhG, Parahippocampal gyrus			26, −23, −27
BNA-113	Left_TL, area TL (lateral PPHC, posterior parahippocampal gyrus)	7	DMN	3	PhG, Parahippocampal gyrus		PhG_L(R)_6_3	−28, −32, −18
BNA-114	Right_TL, area TL (lateral PPHC, posterior parahippocampal gyrus)	1	Visual	3	PhG, Parahippocampal gyrus			30, −30, −18
BNA-115	Left_A28/34, area 28/34 (EC, entorhinal cortex)	5	limbic	3	PhG, Parahippocampal gyrus		PhG_L(R)_6_4	−19, −12, −30
BNA-116	Right_A28/34, area 28/34 (EC, entorhinal cortex)	5	limbic	3	PhG, Parahippocampal gyrus			19, −10, −30
BNA-117	Left_TI, area TI(temporal agranular insular cortex)	5	limbic	3	PhG, Parahippocampal gyrus		PhG_L(R)_6_5	−23, 2, −32
BNA-118	Right_TI, area TI(temporal agranular insular cortex)	5	limbic	3	PhG, Parahippocampal gyrus			22, 1, −36
BNA-119	Left_TH, area TH (medial PPHC)	1	Visual	3	PhG, Parahippocampal gyrus		PhG_L(R)_6_6	−17, −39, −10
BNA-120	Right_TH, area TH (medial PPHC)	1	Visual	3	PhG, Parahippocampal gyrus			19, −36, −11
BNA-121	Left_rpSTS, rostroposterior superior temporal sulcus	7	DMN	1	pSTS, Posterior superior temporal sulcus		pSTS_L(R)_2_1	−54, −40, 4
BNA-122	Right_rpSTS, rostroposterior superior temporal sulcus	7	DMN	1	pSTS, Posterior superior temporal sulcus			53, −37, 3
BNA-123	Left_cpSTS, caudoposterior superior temporal sulcus	7	DMN	5	pSTS, Posterior superior temporal sulcus		pSTS_L(R)_2_2	−52, −50, 11
BNA-124	Right_cpSTS, caudoposterior superior temporal sulcus	4	VAN	1	pSTS, Posterior superior temporal sulcus			57, −40, 12
BNA-125	Left_A7r, rostral area 7	3	DAN	5	SPL, Superior parietal lobule		SPL_L(R)_5_1	−16, −60, 63
BNA-126	Right_A7r, rostral area 7	3	DAN	4	SPL, Superior parietal lobule			19, −57, 65
BNA-127	Left_A7c, caudal area 7	3	DAN	4	SPL, Superior parietal lobule		SPL_L(R)_5_2	−15, −71, 52
BNA-128	Right_A7c, caudal area 7	3	DAN	4	SPL, Superior parietal lobule			19, −69, 54
BNA-129	Left_A5l, lateral area 5	3	DAN	4	SPL, Superior parietal lobule		SPL_L(R)_5_3	−33, −47, 50
BNA-130	Right_A5l, lateral area 5	3	DAN	4	SPL, Superior parietal lobule			35, −42, 54
BNA-131	Left_A7pc, postcentral area 7	2	SMN	2	SPL, Superior parietal lobule		SPL_L(R)_5_4	−22, −47, 65
BNA-132	Right_A7pc, postcentral area 7	2	SMN	2	SPL, Superior parietal lobule			23, −43, 67
BNA-133	Left_A7ip, intraparietal area 7(hIP3)	3	DAN	4	SPL, Superior parietal lobule		SPL_L(R)_5_5	−27, −59, 54
BNA-134	Right_A7ip, intraparietal area 7(hIP3)	3	DAN	4	SPL, Superior parietal lobule			31, −54, 53
BNA-135	Left_A39c, caudal area 39(PGp)	1	Visual	5	IPL, Inferior parietal lobule		IPL_L(R)_6_1	−34, −80, 29
BNA-136	Right_A39c, caudal area 39(PGp)	3	DAN	5	IPL, Inferior parietal lobule			45, −71, 20
BNA-137	Left_A39rd, rostrodorsal area 39(Hip3)	6	FPN	3	IPL, Inferior parietal lobule		IPL_L(R)_6_2	−38, −61, 46
BNA-138	Right_A39rd, rostrodorsal area 39(Hip3)	6	FPN	4	IPL, Inferior parietal lobule			39, −65, 44
BNA-139	Left_A40rd, rostrodorsal area 40(PFt)	3	DAN	4	IPL, Inferior parietal lobule		IPL_L(R)_6_3	−51, −33, 42
BNA-140	Right_A40rd, rostrodorsal area 40(PFt)	3	DAN	4	IPL, Inferior parietal lobule			47, −35, 45
BNA-141	Left_A40c, caudal area 40(PFm)	7	DMN	1	IPL, Inferior parietal lobule		IPL_L(R)_6_4	−56, −49, 38
BNA-142	Right_A40c, caudal area 40(PFm)	6	FPN	2	IPL, Inferior parietal lobule			57, −44, 38
BNA-143	Left_A39rv, rostroventral area 39(PGa)	7	DMN	1	IPL, Inferior parietal lobule		IPL_L(R)_6_5	−47, −65, 26
BNA-144	Right_A39rv, rostroventral area 39(PGa)	7	DMN	1	IPL, Inferior parietal lobule			53, −54, 25
BNA-145	Left_A40rv, rostroventral area 40(PFop)	4	VAN	2	IPL, Inferior parietal lobule		IPL_L(R)_6_6	−53, −31, 23
BNA-146	Right_A40rv, rostroventral area 40(PFop)	4	VAN	2	IPL, Inferior parietal lobule			55, −26, 26
BNA-147	Left_A7m, medial area 7(PEp)	6	FPN	3	IPL, Inferior parietal lobule		PCun_L(R)_4_1	−5, −63, 51
BNA-148	Right_A7m, medial area 7(PEp)	3	DAN	5	IPL, Inferior parietal lobule			6, −65, 51
BNA-149	Left_A5m, medial area 5(PEm)	4	VAN	1	IPL, Inferior parietal lobule		PCun_L(R)_4_2	−8, −47, 57
BNA-150	Right_A5m, medial area 5(PEm)	3	DAN	2	IPL, Inferior parietal lobule			7, −47, 58
BNA-151	Left_dmPOS, dorsomedial parietooccipital sulcus(PEr)	7	DMN	3	IPL, Inferior parietal lobule		PCun_L(R)_4_3	−12, −67, 25
BNA-152	Right_dmPOS, dorsomedial parietooccipital sulcus(PEr)	1	Visual	3	IPL, Inferior parietal lobule			16, −64, 25
BNA-153	Left_A31, area 31 (Lc1)	7	DMN	3	IPL, Inferior parietal lobule	dPCC, dorsal Posterior Cingulate Cortex	PCun_L(R)_4_4	−6, −55, 34
BNA-154	Right_A31, area 31 (Lc1)	7	DMN	3	IPL, Inferior parietal lobule	dPCC, dorsal Posterior Cingulate Cortex		6, −54, 35
BNA-155	Left_A1/2/3ulhf, area 1/2/3(upper limb, head and face region)	2	SMN	2	PoG, Postcentral gyrus		PoG_L(R)_4_1	−50, −16, 43
BNA-156	Right_A1/2/3ulhf, area 1/2/3(upper limb, head and face region)	2	SMN	2	PoG, Postcentral gyrus			50, −14, 44
BNA-157	Left_A1/2/3tonIa, area 1/2/3(tongue and larynx region)	2	SMN	2	PoG, Postcentral gyrus		PoG_L(R)_4_2	−56, −14, 16
BNA-158	Right_A1/2/3tonIa, area 1/2/3(tongue and larynx region)	2	SMN	2	PoG, Postcentral gyrus			56, −10, 15
BNA-159	Left_A2, area 2	2	SMN	4	PoG, Postcentral gyrus		PoG_L(R)_4_3	−46, −30, 50
BNA-160	Right_A2, area 2	2	SMN	4	PoG, Postcentral gyrus			48, −24, 48
BNA-161	Left_A1/2/3tru, area1/2/3(trunk region)	2	SMN	2	PoG, Postcentral gyrus		PoG_L(R)_4_4	−21, −35, 68
BNA-162	Right_A1/2/3tru, area1/2/3(trunk region)	2	SMN	2	PoG, Postcentral gyrus			20, −33, 69
BNA-163	Left_G, hypergranular insula	2	SMN	2	INS, Insular gyrus		INS_L(R)_6_1	−36, −20, 10
BNA-164	Right_G, hypergranular insula	2	SMN	2	INS, Insular gyrus			37, −18, 8
BNA-165	Left_vIa, ventral agranular insula	7	DMN	1	INS, Insular gyrus		INS_L(R)_6_2	−32, 14, −13
BNA-166	Right_vIa, ventral agranular insula	4	VAN	1	INS, Insular gyrus			33, 14, −13
BNA-167	Left_dIa, dorsal agranular insula	4	VAN	1	INS, Insular gyrus		INS_L(R)_6_3	−34, 18, 1
BNA-168	Right_dIa, dorsal agranular insula	4	VAN	2	INS, Insular gyrus			36, 18, 1
BNA-169	Left_vId/vIg, ventral dysgranular and granular insula	4	VAN	2	INS, Insular gyrus		INS_L(R)_6_4	−38, −4, −9
BNA-170	Right_vId/vIg, ventral dysgranular and granular insula	4	VAN	2	INS, Insular gyrus			39, −2, −9
BNA-171	Left_dIg, dorsal granular insula	2	SMN	2	INS, Insular gyrus		INS_L(R)_6_5	−38, −8, 8
BNA-172	Right_dIg, dorsal granular insula	2	SMN	2	INS, Insular gyrus			39, −7, 8
BNA-173	Left_dId, dorsal dysgranular insula	4	VAN	2	INS, Insular gyrus		INS_L(R)_6_6	−38, 5, 5
BNA-174	Right_dId, dorsal dysgranular insula	4	VAN	2	INS, Insular gyrus			38, 5, 5
BNA-175	Left_A23d, dorsal area 23	7	DMN	3	CG, Cingulate gyrus	dPCC, dorsal Posterior Cingulate Cortex	CG_L(R)_7_1	−4, −39, 31
BNA-176	Right_A23d, dorsal area 23	7	DMN	3	CG, Cingulate gyrus	dPCC, dorsal Posterior Cingulate Cortex		4, −37, 32
BNA-177	Left_A24rv, rostroventral area 24	6	FPN	1	CG, Cingulate gyrus	dACC, dorsal Anterior Cingulate Cortex	CG_L(R)_7_2	−3, 8, 25
BNA-178	Right_A24rv, rostroventral area 24	7	DMN	3	CG, Cingulate gyrus	dACC, dorsal Anterior Cingulate Cortex		5, 22, 12
BNA-179	Left_A32p, pregenual area 32	7	DMN	1	CG, Cingulate gyrus	vACC, ventral Anterior Cingulate Cortex	CG_L(R)_7_3	−6, 34, 21
BNA-180	Right_A32p, pregenual area 32	4	VAN	2	CG, Cingulate gyrus			5, 28, 27
BNA-181	Left_A23v, ventral area 23	7	DMN	3	CG, Cingulate gyrus	vPCC, ventral Posterior Cingulate Cortex	CG_L(R)_7_4	−8, −47, 10
BNA-182	Right_A23v, ventral area 23	7	DMN	3	CG, Cingulate gyrus	vPCC, ventral Posterior Cingulate Cortex		9, −44, 11
BNA-183	Left_A24cd, caudodorsal area 24	4	VAN	2	CG, Cingulate gyrus	dACC, dorsal Anterior Cingulate Cortex	CG_L(R)_7_5	−5, 7, 37
BNA-184	Right_A24cd, caudodorsal area 24	4	VAN	2	CG, Cingulate gyrus	dACC, dorsal Anterior Cingulate Cortex		4, 6, 38
BNA-185	Left_A23c, caudal area 23	4	VAN	1	CG, Cingulate gyrus	vPCC, ventral Posterior Cingulate Cortex	CG_L(R)_7_6	−7, −23, 41
BNA-186	Right_A23c, caudal area 23	4	VAN	1	CG, Cingulate gyrus	vPCC, ventral Posterior Cingulate Cortex		6, −20, 40
BNA-187	Left_A32sg, subgenual area 32	7	DMN	3	CG, Cingulate gyrus	vACC, ventral Anterior Cingulate Cortex	CG_L(R)_7_7	−4, 39, −2
BNA-188	Right_A32sg, subgenual area 32	7	DMN	3	CG, Cingulate gyrus	vACC, ventral Anterior Cingulate Cortex		5, 41, 6
BNA-189	Left_cLinG, caudal lingual gyrus	1	Visual	5	MVOcC, MedioVentral occipital cortex		MVOcC _L(R)_5_1	−11, −82, −11
BNA-190	Right_cLinG, caudal lingual gyrus	1	Visual	5	MVOcC, MedioVentral occipital cortex			10, −85, −9
BNA-191	Left_rCunG, rostral cuneus gyrus	1	Visual	5	MVOcC, MedioVentral occipital cortex		MVOcC _L(R)_5_2	−5, −81, 10
BNA-192	Right_rCunG, rostral cuneus gyrus	1	Visual	5	MVOcC, MedioVentral occipital cortex			7, −76, 11
BNA-193	Left_cCunG, caudal cuneus gyrus	1	Visual	5	MVOcC, MedioVentral occipital cortex		MVOcC _L(R)_5_3	−6, −94, 1
BNA-194	Right_cCunG, caudal cuneus gyrus	1	Visual	5	MVOcC, MedioVentral occipital cortex
BNA-195	Left_rLinG, rostral lingual gyrus	1	Visual	5	MVOcC, MedioVentral occipital cortex		MVOcC _L(R)_5_4	−17, −60, −6
BNA-196	Right_rLinG, rostral lingual gyrus	1	Visual	5	MVOcC, MedioVentral occipital cortex			18, −60, −7
BNA-197	Left_vmPOS,ventromedial parietooccipital sulcus	1	Visual	5	MVOcC, MedioVentral occipital cortex		MVOcC _L(R)_5_5	−13, −68, 12
BNA-198	Right_vmPOS,ventromedial parietooccipital sulcus	1	Visual	5	MVOcC, MedioVentral occipital cortex			15, −63, 12
BNA-199	Left_mOccG, middle occipital gyrus	1	Visual	5	LOcC, Lateral occipital cortex		LOcC_L(R)_4_1	−31, −89, 11
BNA-200	Right_mOccG, middle occipital gyrus	1	Visual	5	LOcC, Lateral occipital cortex			34, −86, 11
BNA-201	Left_V5/MT+, area V5/MT+	1	Visual	5	LOcC, Lateral occipital cortex		LOcC _L(R)_4_2	−46, −74, 3
BNA-202	Right_V5/MT+, area V5/MT+	1	Visual	5	LOcC, Lateral occipital cortex			48, −70, −1
BNA-203	Left_OPC, occipital polar cortex	1	Visual	5	LOcC, Lateral occipital cortex		LOcC _L(R)_4_3	−18, −99, 2
BNA-204	Right_OPC, occipital polar cortex	1	Visual	5	LOcC, Lateral occipital cortex			22, −97, 4
BNA-205	Left_iOccG, inferior occipital gyrus	1	Visual	5	LOcC, Lateral occipital cortex		LOcC_L(R)_4_4	−30, −88, −12
BNA-206	Right_iOccG, inferior occipital gyrus	1	Visual	5	LOcC, Lateral occipital cortex			32, −85, −12
BNA-207	Left_msOccG, medial superior occipital gyrus	1	Visual	5	LOcC, Lateral occipital cortex		LOcC_L(R)_2_1	−11, −88, 31
BNA-208	Right_msOccG, medial superior occipital gyrus	1	Visual	5	LOcC, Lateral occipital cortex			16, −85, 34
BNA-209	Left_lsOccG, lateral superior occipital gyrus	1	Visual	5	LOcC, Lateral occipital cortex		LOcC_L(R)_2_2	−22, −77, 36
BNA-210	Right_lsOccG, lateral superior occipital gyrus	1	Visual	5	LOcC, Lateral occipital cortex			29, −75, 36
BNA-211	mAmyg, medial amygdala	8	subcortical	3			Amyg_L(R)_2_1	−19, −2, −20
BNA-212	mAmyg, medial amygdala	8	subcortical	3				19, −2, −19
BNA-213	lAmyg, lateral amygdala	8	subcortical	2			Amyg_L(R)_2_2	−27, −4, −20
BNA-214	lAmyg, lateral amygdala	8	subcortical	3				28, −3, −20
BNA-215	rHipp, rostral hippocampus	8	subcortical	3			Hipp_L(R)_2_1	−22, −14, −19
BNA-216	rHipp, rostral hippocampus	8	subcortical	3				22, −12, −20
BNA-217	cHipp, caudal hippocampus	8	subcortical	3			Hipp_L(R)_2_2	−28, −30, −10
BNA-218	cHipp, caudal hippocampus	8	subcortical	3				29, −27, −10
BNA-219	vCa, ventral caudate	8	subcortical	4			BG_L(R)_6_1	−12, 14, 0
BNA-220	vCa, ventral caudate	8	subcortical	4				15, 14, −2
BNA-221	GP, globus pallidus	8	subcortical	2			BG_L(R)_6_2	−22, −2, 4
BNA-222	GP, globus pallidus	8	subcortical	2				22, −2, 3
BNA-223	NAC, nucleus accumbens	8	subcortical	4			BG_L(R)_6_3	−17, 3, −9
BNA-224	NAC, nucleus accumbens	8	subcortical	3				15, 8, −9
BNA-225	vmPu, ventromedial putamen		subcortical	2			BG_L(R)_6_4	−23, 7, −4
BNA-226	vmPu, ventromedial putamen		subcortical	2				22, 8, −1
BNA-227	dCa, dorsal caudate		subcortical	4			BG_L(R)_6_5	−14, 2, 16
BNA-228	dCa, dorsal caudate		subcortical	4				14, 5, 14
BNA-229	dlPu, dorsolateral putamen		subcortical	2			BG_L(R)_6_6	−28, −5, 2
BNA-230	dlPu, dorsolateral putamen		subcortical	2				29, −3, 1
BNA-231	mPFtha, medial pre-frontal thalamus		subcortical	2			Tha_L(R)_8_1	−7, −12, 5
BNA-232	mPFtha, medial pre-frontal thalamus		subcortical	2				7, −11, 6
BNA-233	mPMtha, pre-motor thalamus		subcortical	2			Tha_L(R)_8_2	−18, −13, 3
BNA-234	mPMtha, pre-motor thalamus		subcortical	2				12, −14, 1
BNA-235	Stha, sensory thalamus		subcortical	2			Tha_L(R)_8_3	−18, −23, 4
BNA-236	Stha, sensory thalamus		subcortical	2				18, −22, 3
BNA-237	rTtha, rostral temporal thalamus		subcortical	2			Tha_L(R)_8_4	−7, −14, 7
BNA-238	rTtha, rostral temporal thalamus		subcortical	2				3, −13, 5
BNA-239	PPtha, posterior parietal thalamus		subcortical	2			Tha_L(R)_8_5	−16, −24, 6
BNA-240	PPtha, posterior parietal thalamus		subcortical	2				15, −25, 6
BNA-241	Otha, occipital thalamus		subcortical	5			Tha_L(R)_8_6	−15, −28, 4
BNA-242	Otha, occipital thalamus		subcortical	5				13, −27, 8
BNA-243	cTtha, caudal temporal thalamus		subcortical	1			Tha_L(R)_8_7	−12, −22, 13
BNA-244	cTtha, caudal temporal thalamus		subcortical	3				10, −14, 14
BNA-245	lPFtha, lateral pre-frontal thalamus		subcortical	2			Tha_L(R)_8_8	−11, −14, 2
BNA-246	lPFtha, lateral pre-frontal thalamus		subcortical	2				13, −16, 7
